# Supplementary material for: Prognostic Value of a Ten-Gene Signature in HNSCC Patients Based on Tumor-Associated Macrophages Expression Profiling
Source: Front Oncol. 2020 Nov 18;10:569002. doi: 10.3389/fonc.2020.569002 (PMC7708322; doi:10.3389/fonc.2020.569002)
Supplement: Supplementary File 2 — List of MGMs and TFs in this research. [file Table_2.xlsx]

## Sheet: MGMs
M1-like genes	M2-like genes	density of macrophage
CCR7	GPR86	APOE
IL2RA	P2RY5	ATG7
IL15RA	TGFBR2	BCAT1
IL7R	HRH1	CCL7
CXCL11	TLR5	CD163
CCL19	DCL-1	CD68
CXCL10	MSR1	CD84
CXCL9	CXCR4	CHI3L1
TNFA	DECTIN1	CHIT1
CCL5	P2RY14	CLEC5A
CCL15	DCSIGN	COL8A2
IL12B	CLECSF13	COLEC12
IL15	MS4A6A	CTSK
TRAIL	CD36	CXCL5
IL6	MS4A4A	CYBB
CCL20	MRC1	DNASE2B
PBEF1	IGF1	EMP1
ECGF1	CCL23	FDX1
BCL2A1	CCL18	FN1
FAS	CCL13	GM2A
BIRC3	SLC21A9	GPC4
GADD45G	SLC4A7	KAL1
HSXIAPAF1	SLC38A6	MARCO
SLC7A5	CTSC	ME1
SLC21A15	HEXB	MS4A4A
SLC2A6	LIPA	MSR1
SLC31A2	ADK	PCOLCE2
INDO	HNMT	PTGDS
PLA1A	TPST2	RAI14
OASL	CERK	SCARB2
CHI3L2	HS3ST2	SCG5
HSD11B1	LTA4H	SGMS1
AK3	CA2	SULT1C2
SPHK1	ALOX15
PFKFB3	HS3ST1
PSME2	TGFBI
PFKP	SEPP1
PSMB9	CHN2
PSMA2	FN1
OAS2	FGL2
PTX3	GAS7
CSPG2	EGR2
APOL3	MAF
IGFBP4
APOL1
PDGFA
EDN1
APOL2
INHBA
APOL6
HESX1
IRF1
ATF3
IRF7

## Sheet: TFs
ADNP
AFF4
AR
ARID3A
ARNT
ARNTL
ASCL1
ASH2L
ATF1
ATF2
ATF3
ATF4
ATF7
BACH1
BACH2
BATF
BCL11A
BCL3
BCL6
BDP1
BHLHE40
BMI1
BRCA1
BRD1
BRD2
BRD3
BRD4
BRF1
BRF2
C17orf96
CBFB
CBX2
CBX3
CBX5
CBX7
CBX8
CDK2
CDK7
CDK8
CDK9
CDX2
CEBPA
CEBPB
CENPA
CHD1
CHD2
CHD7
CHD8
CIITA
CPSF3L
CREBBP
CTNNB1
CUX1
DNMT1
DNMT3A
DYRK1A
E2F1
E2F3
E2F4
E2F6
E2F7
EBF1
EED
EGR1
EGR2
EHF
EHMT2
ELF1
ELF5
ELK1
ELK4
ELL2
EMX1
EOMES
EP400
EPAS1
EPO
ERCC6
ERG
ESR1
ESRRA
ETS1
ETV1
EZH1
EZH2
FLI1
FOS
FOSL1
FOSL2
FOXA1
FOXA2
FOXK1
FOXM1
FOXO1
FOXO3
FOXP1
FOXP2
FOXP3
GABPA
GATA2
GATA3
GATA4
GATA6
GATAD1
GREB1
GRHL2
GTF2B
GTF2F1
GTF2I
H2AFX
HCFC1
HDAC1
HDAC2
HDAC3
HDAC6
HEY1
HIF1A
HIRA
HNF1B
HNF4A
HNF4G
HOXA9
HOXB13
HOXB7
HOXC11
HOXC9
HSF1
HSF2
IKZF1
IRF1
IRF3
IRF4
IRF5
JARID2
JMJD1C
JMJD6
JUN
JUNB
JUND
KAT2B
KAT5
KDM1A
KDM2B
KDM3A
KDM4C
KDM5A
KDM5B
KDM5C
KDM6B
KLF11
KLF4
KLF5
LEF1
LHX2
LIN9
LMNA
LMNB1
LMO2
LYL1
MAF
MAFF
MAFK
MAX
MAZ
MBD2
MBD3
MECP2
MED12
MEF2A
MEF2B
MEF2C
MEIS1
MITF
MXI1
MYB
MYBL2
MYC
MYH11
NANOG
NCAPG
NCOR2
NFATC1
NFE2
NFIC
NFYA
NFYB
NIPBL
NOTCH1
NR1H2
NR2C2
NR2F1
NR2F2
NR3C1
NR4A1
NR5A2
NRF1
OGT
PAF1
PAX3
PAX5
PAX6
PBX1
PBX3
PDX1
PHF8
PIAS1
PML
POLR2B
POLR3A
POLR3D
POLR3G
POU2F1
POU5F1
PPARD
PPARG
PRDM1
PRKDC
RAG1
RARA
RARG
RB1
RBBP5
RBL2
RBP2
RBPJ
RCOR1
RELA
RFX2
RFX5
RING1
RNF2
RUNX1
RUNX1T1
RXRA
RXRG
RYBP
SALL4
SAP30
SCML2
SETDB1
SF1
SFMBT1
SFPQ
SIN3A
SIRT6
SIX5
SMAD1
SMAD2
SMAD3
SMAD4
SMARCA4
SMARCB1
SMARCC1
SMARCC2
SMC1A
SMC3
SNAI2
SNAPC2
SNAPC4
SOX17
SOX2
SOX4
SOX9
SP2
SPDEF
SPIB
SRC
SREBF1
SREBF2
SRF
SSRP1
STAT1
STAT2
STAT3
STAT4
STAT5A
STAT5B
STAT6
SUMO1
SUMO2
SUPT5H
TAF1
TAL1
TAT
TBL1XR1
TBP
TCF12
TCF21
TCF7
TCF7L1
TCF7L2
TEAD1
TEAD4
TERF1
TERF2
TET2
TFAP2A
TFAP2C
THAP11
TP53
TP63
TP73
TRIM28
TTF2
UBTF
USF1
USF2
VDR
VEZF1
WDR5
WHSC1
WWTR1
XBP1
XRN2
YAP1
YY1
ZBTB17
ZBTB33
