# Supplementary material for: Prognostic Value of a Ten-Gene Signature in HNSCC Patients Based on Tumor-Associated Macrophages Expression Profiling
Source: Front Oncol. 2020 Nov 18;10:569002. doi: 10.3389/fonc.2020.569002 (PMC7708322; doi:10.3389/fonc.2020.569002)
Supplement: Supplementary File 3 — The differential gene expression profiles of 43 MGMs and 61 TFs. [file Table_3.xlsx]

## Sheet: 43 MGMs
ID	conMean	treatMean	logFC	pValue	fdr
CHI3L2	28.8158	3.31118	-3.12144	0.0174093	0.0283004
EMP1	321.889	43.1059	-2.90061	1.40183e-09	2.05318e-08
CCL23	1.20282	0.287055	-2.06701	4.05966e-08	3.38971e-07
GADD45G	13.352	3.5281	-1.92009	0.00828495	0.0147319
HS3ST1	5.38601	1.66433	-1.69428	5.47268e-06	2.26145e-05
PTX3	5.64804	1.92911	-1.54982	0.00689678	0.0125339
PCOLCE2	3.18605	1.10343	-1.52978	0.000208816	0.000554592
PTGDS	23.4357	8.22472	-1.51067	3.61244e-05	0.000117705
GAS7	7.0614	2.60136	-1.44069	4.95027e-08	4.00383e-07
CD36	5.0475	2.40064	-1.07215	0.00505529	0.00950436
CXCL5	1.64527	3.32522	1.01512	6.93738e-05	0.000208788
SPHK1	8.42174	17.0709	1.01935	1.41673e-07	9.74206e-07
IL15RA	2.75221	5.73903	1.06022	4.56844e-07	2.65982e-06
CD68	0.375567	0.797949	1.08722	9.74804e-06	3.74892e-05
CYBB	4.15534	8.86707	1.09349	0.0206834	0.0329255
IRF7	11.4998	25.0838	1.12515	5.8395e-08	4.60591e-07
PDGFA	3.05865	6.97514	1.18933	2.99288e-07	1.85209e-06
APOL2	9.94268	23.3753	1.23328	4.76417e-07	2.75665e-06
COL8A2	3.16703	7.70116	1.28194	0.000377194	0.00093589
MSR1	0.783078	1.94477	1.31237	0.000183862	0.000496526
APOE	30.2243	78.0858	1.36935	3.2737e-06	1.44176e-05
IL2RA	0.863925	2.43867	1.49711	3.06766e-06	1.36519e-05
RAI14	3.7701	10.6615	1.49974	7.63819e-08	5.79124e-07
CTSC	11.0313	31.4345	1.51074	5.10122e-09	5.90336e-08
CA2	16.7197	49.2343	1.55812	0.00273379	0.00548111
SLC7A5	49.7047	146.52	1.55965	2.09388e-07	1.35854e-06
CCL20	8.80708	27.4216	1.63858	0.000531118	0.00126511
BCAT1	0.957273	3.07386	1.68305	1.02428e-05	3.92227e-05
PSMB9	9.6177	32.9838	1.77799	2.55894e-07	1.61957e-06
IL7R	2.39988	8.25834	1.78289	8.06148e-07	4.31545e-06
OAS2	7.76408	32.9628	2.08595	6.59149e-09	7.27802e-08
SLC2A6	0.630328	2.74182	2.12096	4.54308e-11	1.33299e-09
CCL5	11.2975	52.115	2.2057	2.04219e-06	9.58907e-06
APOL1	24.5951	123.857	2.33223	6.28307e-09	7.01137e-08
SCG5	0.312462	1.79828	2.52486	2.76223e-12	1.59208e-10
CXCL9	7.97402	47.8084	2.58389	4.13099e-06	1.76349e-05
FN1	19.0536	129.297	2.76255	2.20705e-08	2.04407e-07
CXCL10	14.1776	125.8	3.14945	3.58458e-06	1.55977e-05
OASL	1.78716	16.5698	3.21282	1.84454e-10	3.94847e-09
CHIT1	0.264347	2.49226	3.23695	4.18443e-06	1.78289e-05
TGFBI	8.21974	115.67	3.81478	7.33283e-14	2.24883e-11
CXCL11	1.3035	23.7142	4.18529	2.86795e-07	1.78408e-06
INHBA	0.76022	18.4669	4.60238	3.959e-13	4.46265e-11

## Sheet: 61 TFs
ID	conMean	treatMean	logFC	pValue	fdr
AR	0.801958	0.249627	-1.68375	2.94e-09	3.71e-08
ARID3A	0.762108	2.16728	1.50782	4.12e-13	4.58e-11
BRCA1	1.03121	3.01312	1.54692	1.72e-10	3.74e-09
CBX2	1.23412	4.5191	1.87255	1.07e-09	1.64e-08
CBX3	16.7892	38.7651	1.20722	9.55e-14	2.33e-11
CBX8	0.89611	2.12041	1.24259	5.54e-11	1.54e-09
CDK2	4.74159	11.2919	1.25184	2.87e-12	1.64e-10
CENPA	1.36382	6.3965	2.22963	3.1e-14	2.04e-11
DNMT1	5.05997	13.0471	1.36653	7.64e-11	2e-09
E2F1	2.06008	11.2381	2.44763	2.22e-14	2.04e-11
E2F7	0.525052	2.85541	2.44317	6.97e-12	3.19e-10
EGR1	241.351	104.345	-1.20976	1.12e-07	8e-07
EHF	65.6745	23.4124	-1.48806	2.52e-07	1.6e-06
ELF5	3.0032	0.676231	-2.15091	7.83e-05	0.00023216
EMX1	0.0292871	0.243979	3.05842	1.26e-07	8.82e-07
EOMES	0.187948	0.68905	1.87428	3.41e-05	0.00011198
EPO	0.0770698	0.553532	2.84443	5.62e-08	4.46e-07
ETS1	6.26479	14.2889	1.18956	2.59e-06	1.17e-05
EZH2	2.98903	6.92884	1.21294	2.12e-06	9.92e-06
FOS	356.858	139.862	-1.35134	3.71e-08	3.15e-07
FOXA2	0.0343235	0.382497	3.47818	0.00135336	0.00292978
FOXM1	3.43481	17.111	2.31662	3e-13	3.76e-11
FOXP3	0.873441	3.56335	2.02845	1.03e-08	1.06e-07
GATA4	0.00840587	0.257083	4.93469	0.00258333	0.00521114
H2AFX	19.8896	42.5393	1.09678	1.34e-07	9.26e-07
HEY1	1.68228	5.26697	1.64656	0.00136351	0.00294888
HIF1A	31.1736	66.3814	1.09046	3.75e-07	2.25e-06
HOXA9	0.0993016	0.791325	2.99438	1.31e-06	6.54e-06
HOXB13	0.0295124	0.826246	4.80718	0.00040487	0.00099818
HOXB7	0.312922	6.52175	4.38138	6.62e-11	1.77e-09
HOXC11	0.043548	0.962464	4.46605	1.11e-12	8.34e-11
HOXC9	0.0554515	1.25959	4.50558	5.17e-14	2.09e-11
KAT2B	9.18865	3.03845	-1.59652	3.22e-12	1.79e-10
LHX2	0.0258253	1.25353	5.60107	6.22e-13	5.81e-11
LIN9	0.966743	2.12592	1.13688	1.43e-08	1.41e-07
LMNB1	8.03247	19.052	1.24602	2.67e-07	1.68e-06
MAZ	8.95342	17.9686	1.00497	1.22e-11	4.77e-10
MEF2B	0.106315	0.229876	1.11251	9.59e-05	0.00027797
MEF2C	8.55158	2.51682	-1.76459	0.00055816	0.00132228
MITF	2.71192	0.867891	-1.64373	1.04e-05	3.97e-05
MYBL2	6.14993	38.1409	2.6327	5.8e-15	1.48e-11
MYH11	7.50029	2.46621	-1.60465	2.62e-06	1.19e-05
NCAPG	1.85855	6.14457	1.72514	1.23e-12	8.88e-11
NR4A1	21.6165	7.61562	-1.5051	0.00386306	0.0074654
PAX5	0.0938001	0.476214	2.34395	1.79e-07	1.18e-06
PML	6.91264	15.5392	1.1686	4.19e-08	3.47e-07
POU5F1	0.249489	0.806114	1.69201	2.59e-06	1.17e-05
PPARG	2.73064	0.722462	-1.91824	3.86e-11	1.18e-09
PRKDC	10.9393	23.1559	1.08186	1.19e-07	8.41e-07
RAG1	0.10344	0.63818	2.62518	3.41e-09	4.19e-08
RXRG	0.56939	0.226405	-1.33051	0.00014978	0.00041435
SALL4	0.03252	0.324829	3.32028	6.93e-10	1.15e-08
SNAI2	8.18379	35.6185	2.12179	1.82e-13	3.06e-11
SOX17	1.55775	0.529847	-1.55582	0.00239475	0.00486767
SOX4	8.66817	18.6216	1.10318	0.00015327	0.00042262
STAT1	28.0711	87.8849	1.64653	2.65e-08	2.39e-07
STAT2	9.51523	23.728	1.31828	6.16e-11	1.67e-09
STAT4	0.473046	1.04673	1.14584	2.3e-06	1.06e-05
TBL1XR1	7.84335	17.2483	1.13691	4.88e-11	1.4e-09
TP63	29.2588	71.0781	1.28053	9.4e-08	6.87e-07
TP73	1.78337	4.7122	1.4018	1.81e-06	8.66e-06
